# Supplementary material for: Maternal Vaccination and Neonatal Feeding Strategies Among Polish Women
Source: Vaccines (Basel). 2025 Mar 31;13(4):376. doi: 10.3390/vaccines13040376 (PMC12031015; doi:10.3390/vaccines13040376)
Supplement: Supplementary file 1 [file vaccines-13-00376-s001.zip]

Archive with 1 entries (1 files):
- vaccines-3478574-supplementary.pdf
